# Supplementary material for: The Utilization of Diffusion Tensor Imaging as an Image-Guided Tool in Brain Tumor Resection Surgery: A Systematic Review
Source: Cancers (Basel). 2022 May 17;14(10):2466. doi: 10.3390/cancers14102466 (PMC9139820; doi:10.3390/cancers14102466)
Supplement: Supplementary file 1 [file cancers-14-02466-s001.zip]

Archive with 1 entries (1 files):
- cancers-1635304-supplementary.pdf
